# Supplementary material for: Interactions of exercise training and high-fat diet on adiponectin forms and muscle receptors in mice
Source: Nutr Metab (Lond). 2016 Nov 3;13:75. doi: 10.1186/s12986-016-0138-2 (PMC5094086; doi:10.1186/s12986-016-0138-2)
Supplement: Additional file 2: — Raw data including weight, food intake, lean and fat mass, glucose tolerance, Ad mRNA expression in adipose tissue, Ad plasmatic concentration, Ad-mer distribution analysis, AdipoR1 protein expression and AdipoR2 protein expression. (XLSX 23 kb) [file 12986_2016_138_MOESM2_ESM.xlsx]

## Sheet: Weight
Weight at week 2 (g)			The slope of the relationship of body weight over time
SF	HF		SFC	SFT	HFC	HFT
24.7	21.7		0.49	0.4227	1.6782	0.3264
18.8	22.9		0.7218	0.3473	2.3636	0.19
23.5	22.1		1.0391	0.4091	1.7409	0.57
22.2	22.5		0.3936	0.6836	1.3245	0.5982
23.7	22		0.5427	0.4918	1.5518	0.3855
15.6	22.7		0.5991	0.51	1.8773	0.5709
19.5	22		0.6527	0.3645	1.5918	0.9182
21.5	24.2		0.5536	0.2573	1.5036	1.0145
23.4	25.6		0.2955	0.1618	2.0236	0.7773
21.4	29.3		0.5655	0.3136	2.4027	1.6
21.8	21.7
21.6	20.5
21.7	23.7
18.6	21.3
21.5	22.5
20.1	23.4
21.7	23.4
20.7	24
20.5	23.9
19.6	27.3

## Sheet: Food intake
Mean of food intake from week 1 to 2 (kcal)				Mean of food intake from week 3 to 10 (kcal)
SF	HF			SFC	SFT	HFC	HFT
82.1975	79.779			76.4088	78.6363	95.2931	70.8897
77.1925	108.73			68.31	73.6725	96.7154	73.8653
78.7325	80.696			84.9063	73.7138	93.1971	72.5927
74.69	78.338			70.9844	76.2163	93.7211	75.2127
79.5025	87.246			84.7963	74.7313	91.5503	77.6269
73.92	97.726			78.155	73.205	95.8546	77.7017
76.23	83.84			78.485	67.8081	94.4884	79.4609
73.92	89.342			77.33	66.11	89.7537	77.8421
77.1925	90.914			71.1012	68.475	95.6674	76.6256
83.3525	89.08			74.635	75.295	94.6194	77.7017
79.695	87.77
75.6525	94.058
86.24	89.342
77.9625	99.036
92.785	90.914
78.925	89.342
87.01	85.674
80.6575	101.394
66.7975	102.18
74.69	106.372

## Sheet: Lean and fat mass
Fat mass ratio week 2 /week 0			Fat mass ratio week 10 /week 2					Lean mass ratio week 10 /week 2
SF	HF		SFC	SFT	HFC	HFT		SFC	SFT	HFC	HFT
0.7422	1.7822		1.6908	1.1183	5.0863	0.5527		1.5058	1.2485	0.9523	1.0604
0.8551	4.2297		1.1946	0.9043	4.0683	0.7418		1.1695	1.1991	1.0618	1.312
1.109	2.0571		2.0998	1.0074	4.4884	0.8126		1.4264	1.0327	1.2508	1.1169
1.1464	1.986		1.1957	0.6232	2.1955	0.9721		1.1128	1.4558	1.2039	1.1549
0.7948	1.7792		2.2935	0.8814	6.1329	0.759		1.1194	1.2542	1.1687	1.1339
0.9136	2.2394		0.8657	0.7614	2.1695	0.9095		1.2733	1.0727	0.8757	1.0621
2.0522	1.3473		2.2064	0.721	4.2424	1.2561			1.2154	1.0702	1.2073
2.1858	1.2558		1.7136	0.8373	2.4729	2.6139			1.0476		0.8088
1.6128	1.8942			0.5734		2.3723			1.1885		0.9063
1.6224	6.2077			1.0599		2.7126			1.275		1.1891
1.8357	2.0261
2.5143	2.6057
0.5857	1.6682
0.8594	1.7522
1.1078	2.4731
2.7736	2.3858
2.819	1.0642
1.8032	2.1712

## Sheet: Glucose tolerance
AUC glycemia at week 0			AUC glycemia at week 2			AUC glycemia at week 10
SF	HF		SF	HF		SFC	SFT	HFC	HFT
22185	17760		23325	27075		25770	21315	35640	26700
19890	19350		19050	25005		23055	27990	29550	25215
14625	18240		23970	26160		28605	23730	39990	27930
29280	14310		17955	23415		23250	19740	35595	23985
23550	15840		16740	15480		23430	19410	39630	30975
18360	15420		21360	22710		34350	18585	34785	34245
21690	20910		22560	25350		14100	21825	33810	34110
19665	19275		18420	32940		21105	23745	32910	38175
19050	25455		19620	30840		23220	16995	47100	24255
23625	20595		22635	30555		26430	17955	34740	31035
17325	19155		21480	23385
16725	19650		17685	25860
17040	17760		24780	22455
18000	15180		16005	26895
18690	15870		21000	29325
19440	17505		26685	22530
25095	17100		17625	22650
19815	12345		21180	21630
20535	16665		18150	24885
21795	16455		15585	27735

## Sheet: ad mRNA expression in AT
Adiponectin mRNA expression in adipose tissue (δδCt)
SFC	SFT	HFC	HFT
3.3301	2.357	1.6574	10.5093
2.834	6.6051	5.187	5.7803
1.7574	8.398	1.1943	1.6029
2.5675	0.9208	1.8245	0.1343
7.7737	6.8794	1.2544	0.143
4.7721	0.0583	1.7968	1.5785
5.7904	10.6472	4.6072	8.9908
7.1114	7.0222	5.0171	7.5311
4.2163	3.9174	1.2826

## Sheet: Ad plasmatic concentration
Adiponectin plasmatic concentraion (ng/ml)
SFC	SFT	HFC	HFT
7023.81	4863.65	7178.81	6112.19
5388.01	3978.94	6946.97	4447.81
6482.62	6372.15	5171.65	6280.84
7016.63	5226.69	6347.73	3080.34
7324.05	4642.94	4970.61	3641.62
6162.45	8000.26	6794.57	9180.85
5160.11	5427.32	7283.09	5298.69
4411.04	5811.06	5916.45	7467.45
6600.42	8530.51	7588.91	11284.6
8111.32	14741.9	11168.8	8804.48

## Sheet: Admer distribution analysis
LMW multimer proportion (LMW/LMW+MMW+HMW)						MMW multimer proportion (MMW/LMW+MMW+HMW)						HMW multimer proportion (HMW/LMW+MMW+HMW)
SF	HF		Control	Trained		SF	HF		Control	Trained		SF	HF		Control	Trained
27.5144	48.2614		27.5144	9.0054		35.1388	33.1767		35.1388	78.6338		37.3468	18.5619		37.3468	12.3607
13.5567	41.323		13.5567	15.3474		25.2364	42.2436		25.2364	31.9667		61.2069	16.4333		61.2069	43.1295
28.3206	23.1558		28.3206	22.3976		25.7041	40.2076		25.7041	54.6565		45.9753	36.6367		45.9753	45.6357
28.0909	60.7996		28.0909	16.3446		32.7845	32.4275		32.7845	36.3387		39.1246	6.7729		39.1246	28.9989
34.6701	36.4362		34.6701	43.3941		31.3677	51.6888		31.3677	27.6757		33.9621	11.875		33.9621	20.2672
30.0789	29.2211		30.0789	48.5736		39.2766	62.6644		39.2766	45.1557		30.6446	8.1145		30.6446	23.7507
37.2933	33.0743		37.2933	33.3101		30.0713	61.6362		30.0713	38.2947		32.6354	5.2894		32.6354	21.5342
31.4974	37.4848		31.4974	40.2183		36.6973	57.9747		36.6973	53.5292		31.8053	4.5406		31.8053	21.487
23.0379	34.7878		23.0379	23.2973		47.5602	44.6593		47.5602	56.4316		29.4019	20.5529		29.4019	23.1735
37.6583	45.2885		37.6583	22.4767		39.8155	39.039		39.8155	69.8125		22.5262	15.6724		22.5262	21.0917
9.0054	25.6535		48.2614	25.6535		78.6338	59.216		33.1767	59.216		12.3607	15.1305		18.5619	15.1305
15.3474	29.4104		41.323	29.4104		31.9667	45.8313		42.2436	45.8313		43.1295	24.7582		16.4333	24.7582
22.3976	22.2581		23.1558	22.2581		54.6565	54.9713		40.2076	54.9713		45.6357	22.7706		36.6367	22.7706
16.3446	37.0467		60.7996	37.0467		36.3387	44.2881		32.4275	44.2881		28.9989	18.6652		6.7729	18.6652
43.3941	33.9977		36.4362	33.9977		27.6757	52.4053		51.6888	52.4053		20.2672	13.5971		11.875	13.5971
48.5736	26.4407		29.2211	26.4407		45.1557	58.6956		62.6644	58.6956		23.7507	14.8637		8.1145	14.8637
33.3101	39.54		33.0743	39.54		38.2947	32.458		61.6362	32.458		21.5342	28.002		5.2894	28.002
40.2183	30.238		37.4848	30.238		53.5292	54.2313		57.9747	54.2313		21.487	15.5306		4.5406	15.5306
23.2973	48.7521		34.7878	48.7521		56.4316	34.5507		44.6593	34.5507		23.1735	16.6971		20.5529	16.6971
22.4767	42.1391		45.2885	42.1391		69.8125	38.282		39.039	38.282		21.0917	11.9782		15.6724	11.9782

## Sheet: AdipoR1 protein expression
AdipoR1 relative protein expression
SFC	SFT	HFC	HFT
0.5462	0.4895	0.3037	0.6109
0.3476	0.7859	0.2096	0.3613
0.3698	0.684	0.3877	0.1928
0.1844	0.4743	0.4328	0.18
0.3756	1.1119	0.8296	0.5457
0.4457	0.7546	0.7263	0.6144
0.415	0.5466	0.2606	0.6811
0.2727	0.6719	0.3671	0.5185

## Sheet: AdipoR2 protein expression
AdipoR2 relative protein expression
SFC	SFT	HFC	HFT
0.9976	0.6084	0.5983	0.7056
0.8152	0.9155	1.1046	0.5987
0.5683	1.2552	0.6996	0.7706
0.6003	0.5874	1.0918	0.8592
0.6723	0.5986	1.0746	0.6819
0.6953	0.7243	1.3859	0.5397
0.6289	0.8866	0.5527	0.5707
0.6644	0.5464	1.1527	0.5722
